# Supplementary material for: Organ-Specific Uptake of Extracellular Vesicles Secreted by Urological Cancer Cells
Source: Cancers (Basel). 2021 Sep 30;13(19):4937. doi: 10.3390/cancers13194937 (PMC8508228; doi:10.3390/cancers13194937)
Supplement: Supplementary file 1 [file cancers-13-04937-s001.zip]

Archive with 2 entries (2 files):
- cancers-1365399-Figure S22.pdf
- cancers-1365399-supplementary.pdf
